# Supplementary material for: Microbial Life in the Deep Subsurface Aquifer Illuminated by Metagenomics
Source: Front Microbiol. 2020 Sep 3;11:572252. doi: 10.3389/fmicb.2020.572252 (PMC7509429; doi:10.3389/fmicb.2020.572252)
Supplement: Supplementary file 1 [file Table_1.XLS]

## Sheet: Table S1 legend
	Supplementary Table S1. Main characteristics of MAGs obtained in this study
	Completeness and contamination were estimated by CheckM. Note that these parameters could not be correctly estimated for reduced genomes of Patescibacteria
	1 (C) in the "contig number" column indicates complete circular genome
	Y denotes the presence of the corresponding gene in the MAG
	mcrA	methyl-coenzyme M reductase subunit alpha
	dsrAB	dissimilatory sulfate reductase subunits alpha and beta
	cox	cytochrome c oxidase
	narG	repiratory nitrate reductase subunit alpha
	nirK/nirS	dissimilatory nitrite reductas (nirK and/or nirS)
	norB	nitric oxide reductase subunit B
	nosZ	nitrous-oxide reductase
	nrfA	ammonia-forming nitrite reductase, cytochrome c552 subunit

## Sheet: Table S1 - data
	MAG	GenBank accession	Completeness (%)	Contamination (%)	16S rRNA	Contig number	MAG size (bp)	Coverage (fold)	Share in the metagenome (%)	mcrA	dsrAB	cox	narG	nirK/nirS	norB	nosZ	nrfA	Taxonomic assignement (GTDB)
	Euryarchaeota
	Ch96	JABLXT000000000	100	0	+	3	1832060	221.83	0.0265329	Y								d__Archaea;p__Halobacterota;c__Methanosarcinia;o__Methanotrichales;f__Methanotrichaceae;g__Methanosaeta;s__GCA_000014945.1
	Ch14	JABLXE000000000	98.86	0		28	2978549	48.7111	0.00952187	Y								d__Archaea;p__Halobacterota;c__Methanosarcinia;o__Methanotrichales;f__Methanotrichaceae;g__;s__
	Ch35		87.63	59.17	+	365	2789419	631.346	0.116044	Y								d__Archaea;p__Euryarchaeota;c__Methanobacteria;o__Methanobacteriales;f__Methanothermobacteraceae;g__Methanothermobacter;s__GCF_000145295.1
	Ch26	JABLXF000000000	99.2	0	+	5	1557326	241.185	0.0247126	Y								d__Archaea;p__Euryarchaeota;c__Methanobacteria;o__Methanobacteriales;f__UBA12515;g__UBA12515;s__
	Ch131a	JACBNZ000000000	99.14	0		6	2483928	108	0.0177	Y								d__Archaea;p__Euryarchaeota;c__Methanobacteria;o__Methanobacteriales;f__Methanobacteriaceae;g__UBA419;s__
	Ch131b	JACBOA000000000	99.2	0.8	+	25	2370914	17	0.0027	Y								d__Archaea;p__Euryarchaeota;c__Methanobacteria;o__Methanobacteriales;f__Methanobacteriaceae;g__Methanobacterium;s__
	Ch133	JABLXD000000000	93.87	4.7	+	102	2118607	9.57668	0.00136706	Y								d__Archaea;p__Euryarchaeota;c__Thermococci;o__Methanofastidiosales;f__Methanofastidiosaceae;g__Methanofastidiosum;s__
	Ch47	CP058896	98.39	0	+	1	1818080	43.0849	0.00516782	Y								d__Archaea;p__Thermoplasmatota;c__Thermoplasmata_A;o__Methanomassiliicoccales;f__UBA472;g__;s__
	Ca. Verstraetearchaeota
	Ch88	RXGA00000000	100	0	+	8	1513258	18.6846	0.0018631	Y								d__Archaea;p__Crenarchaeota;c__Methanomethylicia;o__Methanomethyliales;f__Methanomethyliaceae;g__Methanosuratus;s__
	Firmicutes
	Ch130	JABLXW000000000	96.62	2.53		55	2712212	307.577	0.0551472									p__Firmicutes_B;c__Syntrophomonadia;o__Thermacetogeniales;f__50-218;g__;s__
	Ch29	JABVCK000000000	96.5	1.05	+	36	3351119	191.573	0.0419649									p__Firmicutes_A;c__;o__;f__;g__;s__
	Ch97	JABLWV000000000	97.31	0.63	+	39	2584761	134.709	0.0227899									p__Firmicutes_B;c__Desulfotomaculia;o__Desulfotomaculales;f__Pelotomaculaceae;g__Pelotomaculum_A;s__Pelotomaculum_A thermopropionicum
	Ch121	JABLXB000000000	94.55	1.98		22	3366674	82.0286	0.0181392									p__Firmicutes_E;c__DTU015;o__;f__;g__;s__
	Ch2		100	206.4	+	701	9585457	25.4984	0.0161052		Y				Y		Y	p__Firmicutes_E;c__DTU015;o__;f__;g__;s__
	Ch48	JABUEW000000000	94.41	5.59		252	4427354	52.181	0.0152229									p__Firmicutes_A;c__Clostridia;o__Acetivibrionales;f__Acetivibrionaceae;g__;s__
	Ch86		96.55	104	+	703	8143574	25.6127	0.013744									p__Firmicutes_G;c__SHA-98;o__UBA4971;f__UBA4971;g__UBA6256;s__
	Ch109	JABLWZ000000000	99.49	4.2		55	4772761	33.1801	0.0104054									p__Firmicutes_B;c__;o__;f__;g__;s__
	Ch77		100	104.31	+	173	7616117	17.035	0.00854904									p__Firmicutes_B;c__Desulfotomaculia;o__Desulfotomaculales;f__;g__;s__
	Ch98	JABUEX000000000	98.81	3.06	+	165	3146015	37.0409	0.00767864									p__Firmicutes_B;c__Syntrophomonadia;o__Syntrophomonadales;f__Syntrophothermaceae;g__Syntrophothermus;s__Syntrophothermus lipocalidus
	Ch38	JABLXI000000000	98.08	0.48	+	49	3129209	30.5933	0.00628444									p__Firmicutes_A;c__Thermovenabulia;o__UBA3567;f__;g__;s__
	Ch115	JABLXA000000000	91.67	2.29	+	57	3575249	19.1478	0.00450672									p__Firmicutes_G;c__SHA-98;o__;f__;g__;s__
	Ch40	JABLXJ000000000	90.85	0.98	+	54	3478662	18.2517	0.00440845									p__Firmicutes_G;c__SHA-98;o__;f__;g__;s__
	Ch19		99.43	80.02		596	5604605	10.0588	0.00371478			Y		Y	Y	Y	Y	p__Firmicutes_G;c__Limnochordia;o__Limnochordales;f__;g__;s__
	Ch66	JABLXP000000000	97.96	0.94	+	54	2273016	22.6002	0.00338711									p__Firmicutes_B;c__;o__;f__;g__;s__
	Ch87		85.5	5.07	+	622	4621701	8.02178	0.00244295		Y						Y	p__Firmicutes_E;c__DTU015;o__;f__;g__;s__
	Ch55		88.12	0	+	44	2264122	15.282	0.00227993									p__Firmicutes_E;c__DTU015;o__D8A-2;f__;g__;s__
	Ch18		89.91	4.02	+	418	3172212	6.89219	0.00144066									p__Firmicutes_B;c__;o__;f__;g__;s__
	Ch32		92.09	25.94	+	669	3256917	6.23975	0.00133911									p__Firmicutes_B;c__Moorellia;o__Moorellales;f__;g__;s__
	Ch16		96.49	88.67		991	3893147	4.73931	0.00121579									p__Firmicutes_B;c__Moorellia;o__Moorellales;f__;g__;s__
	Ignavibacteriae
	Ch128a	CP054675	93.72	1.09	+	1 (C)	2403876	764.315	0.120755								Y	p__Bacteroidota;c__Ignavibacteria;o__SJA-28;f__;g__;s__
	Ch128b	JABLYA000000000	95.06	5.46	+	10	3655875	92.4451	0.0221842			Y				Y	Y	p__Bacteroidota;c__Ignavibacteria;o__;f__;g__;s__
	Proteobacteria
	Ch74	JABUEY000000000	98.2	3.17		245	4064970	9.54341	0.00255625		Y				Y		Y	p__Desulfobacterota;c__Syntrophobacteria;o__Syntrophobacterales;f__Syntrophobacteraceae;g__;s__
	Ch3	JABLXY000000000	96.77	2.58	+	5	3465048	325.369	0.0733369									p__Desulfobacterota;c__Syntrophia;o__Syntrophales;f__UBA2192;g__;s__
	Ch28	JABLXX000000000	96.77	1.29	+	25	4238264	40.1907	0.0112149		Y						Y	p__Desulfobacterota;c__Syntrophia;o__Syntrophales;f__oteobacteria-19;g__oteobacteria-19;s__
	Ch67	JABLXQ000000000	98.88	2.76	+	95	6321736	12.0936	0.00504097			Y	Y	Y	Y	Y		p__Proteobacteria;c__Gammaproteobacteria;o__Pseudomonadales;f__Ketobacteraceae;g__;s__
	Chloroflexi
	Ch21		100	96.39	+	69	7739768	73.6827	0.0375781			Y					Y	p__Chloroflexota;c__Anaerolineae;
	Ch10	JABLWW000000000	93.94	5.64		21	3953309	31.8803	0.00830838								Y	p__Chloroflexota;c__Anaerolineae;o__Anaerolineales;f__Anaerolineaceae;g__;s__
	Ch9	JABUFD000000000	92.73	5.36	+	13	4085580	24.3451	0.00655402									p__Chloroflexota;c__Anaerolineae;o__Anaerolineales;f__Anaerolineaceae;g__;s__
	Ch27	JABLXG000000000	93.64	1.82	+	52	4185105	17.0065	0.00466329			Y				Y		p__Chloroflexota;c__Anaerolineae;o__SBR1031;f__;g__;s__
	Ch132	JABLXC000000000	97.19	5.45	+	94	4313704	13.6259	0.00389799			Y		Y			Y	p__Chloroflexota;c__Anaerolineae;o__Anaerolineales;f__Anaerolineaceae;g__;s__
	Ch43	JABLXK000000000	91.82	6.36	+	23	2944341	19.6068	0.00379272									p__Chloroflexota;c__Anaerolineae;o__Anaerolineales;f__Anaerolineaceae;g__UBA5211;s__
	Ch71	JABLXR000000000	97.71	1.83	+	97	4567051	11.6285	0.00349102			Y						p__Chloroflexota;c__Anaerolineae;o__;f__;g__;s__
	Ch72		92.55	25.64	+	380	3721628	13.5332	0.00331876			Y		Y			Y	p__Chloroflexota;c__Anaerolineae;o__Anaerolineales;f__Anaerolineaceae;g__Thermanaerothrix;s__
	Ch80		92.95	35.64	+	1115	5612531	5.93883	0.00219635									p__Chloroflexota;c__Anaerolineae;o__;f__;g__;s__
	Ch93		88.44	3.82	+	712	4000606	7.13231	0.00188017									p__Chloroflexota;c__Anaerolineae;o__UBA2200;f__;g__;s__
	Ch58		86.64	7.63	+	670	3959403	6.93494	0.00180931			Y	Y	Y				p__Chloroflexota;c__Anaerolineae;o__SBR1031;f__UBA2029;g__;s__
	Ch5	JABLXM000000000	90	6.46	+	261	3235900	7.40717	0.00157946									p__Chloroflexota;c__Anaerolineae;o__Anaerolineales;f__Anaerolineaceae;g__;s__
	Armatimonadetes
	Ch1	JABUFB000000000	95.37	3.09	+	37	6121952	75.282	0.030326									p__Armatimonadota;c__UBA5377;o__UBA5377;f__;g__;s__
	Ch118	JABUFA000000000	96.21	0	+	88	3945940	63.686	0.0165591			Y	Y		Y		Y	p__Armatimonadota;c__Chthonomonadetes;o__;f__;g__;s__
	Ch33	JABLXH000000000	95.83	4.57	+	211	5530240	8.76448	0.00319709								Y	p__Armatimonadota;c__UBA5377;o__UBA5377;f__UBA11051;g__;s__
	Ca. Patescibacteria
	Ch104a	CP055308	n/a	n/a	+	1 (C)	807231	44.0848	0.00234492									p__Patescibacteria;c__Microgenomatia;o__GWA2-44-7;f__Woesebacteraceae;g__;s__
	Ch104b	CP055307	n/a	n/a	+	1 (C)	850353	140.508	0.00787304									p__Patescibacteria;c__Microgenomatia;o__GWA2-44-7;f__Woesebacteraceae;g__;s__
	Ch104c	CP058602	n/a	n/a	+	1 (C)	827260	248.868	0.013566									p__Patescibacteria;c__Microgenomatia;o__GWA2-44-7;f__Woesebacteraceae;g__;s__
	Ch65	CP047901	n/a	n/a	+	1 (C)	906006	65.5041	0.00391058									p__Patescibacteria;c__Microgenomatia;o__UBA1400;f__;g__;s__
	Bacteroidetes
	Ch61	JABUFC000000000	98.1	1.43	+	100	3000994	71.943	0.0142264								Y	p__Bacteroidota;c__Bacteroidia;o__Bacteroidales;f__GWA2-32-17;g__;s__
	Ch62	JABLXO000000000	96.77	1.61		31	3309282	22.6373	0.00491138			Y			Y		Y	p__Bacteroidota;c__Bacteroidia;o__Bacteroidales;f__TTA-H9;g__TTA-H9;s__TTA-H9 sp2
	Ch23	JABUEV000000000	90.72	2.47		591	3081514	5.45665	0.00110798								Y	p__Bacteroidota;c__Bacteroidia;o__Bacteroidales;f__vadinHA17;g__;s__
	Ca. Kapabacteria
	Ch6	CP058732	95.79	0.55	+	1 (C)	2660650	73.0687	0.0128103		Y	Y				Y	Y	p__Bacteroidota;c__Kapabacteria;o__Kapabacteriales;f__XYC2-FULL-35-21;g__;s__
	Candidate division WOR-3
	Ch92	JABLXZ000000000	95.51	0	+	5	1956872	81.7323	0.0105366									p__WOR-3;c__WOR-3;o__UBA2258;f__;g__;s__
	Thermotogae
	Ch94	JABLXS000000000	98.25	0		18	2168003	69.02	0.0100931									p__Thermotogota;c__Thermotogae;o__Thermotogales;f__Fervidobacteriaceae;g__Fervidobacterium;s__Fervidobacterium pennivorans_A
	Ca. Riflebacteria
	Ch46	JAACJG000000000	98.31	1.69	+	35	5391313	23.3257	0.00829856									p__Riflebacteria;c__UBA8953;o__UBA8953;f__UBA8953;g__UBA8953;s__
	Spirochaetes
	Ch117	JABLXV000000000	93.82	1.31	+	112	3604168	11.2885	0.00268691									p__Spirochaetota;c__Brevinematia;o__Brevinematales;f__GWF1-51-8;g__GWF1-51-8;s__
	Ch60	JABLXN000000000	92.13	0		57	2381186	30.0154	0.00471475									p__Spirochaetota;c__Brevinematia;o__Brevinematales;f__;g__;s__
	Bipolaricaulota
	Ch78	CP034928	87.29	0	+	1 (C)	1699047	54.7505	0.00612964									p__Bipolaricaulota;c__Bipolaricaulia;o__Bipolaricaulales;f__Bipolaricaulaceae;g__Bipolaricaulis;s__
	Coprothermobacterota
	Ch108	JABLWY000000000	98.21	0		4	1225765	61.2234	0.00493159									p__Coprothermobacterota;c__Coprothermobacteria;o__Coprothermobacterales;f__Coprothermobacteraceae;g__;s__
	Ca. Omnitrophica
	Ch114	JABLXU000000000	100	1.69	+	93	5581717	12.4967	0.00460346			Y	Y		Y		Y	p__OLB16;c__OLB16;o__;f__;g__;s__
	Actinobacteria
	Ch49	JABLXL000000000	97.44	2.56		98	3611910	16.377	0.00389271									p__Actinobacteriota;c__RBG-13-55-18;o__RBG-13-55-18;f__RBG-13-55-18;g__;s__
	Nitrospirae
	Ch24		100	101.66		442	3754744	7.63243	0.00188836		Y						Y	p__Nitrospirota;c__Thermodesulfovibrionia;o__Thermodesulfovibrionales;f__Thermodesulfovibrionaceae;g__Thermodesulfovibrio;s__Thermodesulfovibrio aggregans
	Acidobacteria
	Ch122		88.37	1.97		660	4253598	6.23262	0.0017469			Y			Y		Y	p__Acidobacteriota;c__Acidobacteriae;o__Solibacterales;f__Solibacteraceae;g__UBA690;s__
	Ca. Aminicenantes
	Ch100	JABLWX000000000	94.27	5.13	+	155	2941401	8.4237	0.00163592									p__Acidobacteriota;c__Aminicenantia;o__Aminicenantales;f__OPB95;g__UBA10528;s__
	Ca. Atribacteria
	Ch31	JABUEZ000000000	93.42	1.85		313	2078696	6.60232	0.000904334									p__Caldatribacteriota;c__Caldatribacteriia;o__Caldatribacteriales;f__Caldatribacteriaceae;g__;s__
